# Supplementary material for: CXCL14 Attenuates Triple-Negative Breast Cancer Progression by Regulating Immune Profiles of the Tumor Microenvironment in a T Cell-Dependent Manner
Source: Int J Mol Sci. 2022 Aug 18;23(16):9314. doi: 10.3390/ijms23169314 (PMC9409254; doi:10.3390/ijms23169314)
Supplement: Supplementary file 1 [file ijms-23-09314-s001.zip]

Archive with 2 entries (2 files):
- ijms-1817644-Supplementary Figure S2.pdf
- ijms-1817644-Supplementary Figures.pdf
